# Supplementary material for: The interplay between FOXO3 and FOXM1 influences sensitivity to AKT inhibition in PIK3CA and PIK3CA/PTEN altered estrogen receptor positive breast cancer
Source: NPJ Breast Cancer. 2025 Apr 22;11:36. doi: 10.1038/s41523-025-00752-9 (PMC12015352; doi:10.1038/s41523-025-00752-9)
Supplement: Supplementary file 2 — Supplementary data [file 41523_2025_752_MOESM2_ESM.xlsx]

## Sheet: Fig. 3B
ER+ BC PDX
Relative Tumour volume Geometric mean +/- error
CTC174 (PIK3CAm)
	vehicle			capivasertib (100mg/kg BID 4on/3off)			alpelisib (25mg/kg QD)
Days	Mean	error (up/lower)		Mean	error (up/lower)		Mean	error (up/lower)
0	1	0	0	1	0	0	1	0	0
4	1.03	0.11	0.1	1	0.1	0.09	0.84	0.17	0.14
7	1.92	0.09	0.08	1.41	0.06	0.06	0.82	0.08	0.07
11	2.55	0.19	0.17	2.15	0.93	0.65	1.3	0.4	0.31
14	3.72	0.24	0.23	2.14	0.7	0.52	1.79	0.27	0.23
18	3.72	0.28	0.26	2.16	0.58	0.45	1.3	0.08	0.08
22	3.02	0.3	0.27	1.94	0.43	0.35	1.16	0.28	0.23
26	3.1	0.31	0.28	2.07	0.71	0.53	1.29	0.31	0.25
29	4.16	0.65	0.56	2.67	0.64	0.51	1.41	0.46	0.35
T272 (PIK3CAm)
	vehicle			capivasertib (100mg/kg BID 4on/3off)			alpelisib (25mg/kg QD)
Days	Mean	error (up/lower)		Mean	error (up/lower)		Mean	error (up/lower)
0	1	0	0	0.97	0.03	0.03	1	0	0
3	1.22	0.09	0.08	0.98	0.04	0.04	1.13	0.08	0.07
7	1.78	0.2	0.18	1.42	0.19	0.17	1.41	0.13	0.12
10	2.55	0.25	0.23	1.44	0.2	0.17	1.46	0.16	0.14
14	2.98	0.42	0.37	1.73	0.31	0.26	1.64	0.18	0.16
17	3.92	0.58	0.51	1.79	0.28	0.25	1.64	0.18	0.16
21	5.4	0.95	0.81	2.44	0.31	0.28	1.89	0.25	0.22
25	7.27	1.34	1.13	2.34	0.31	0.27	1.98	0.29	0.25
29	9.47	2.14	1.74	3.27	0.68	0.56	2.01	0.31	0.27
CTG3283 (PIK3CAm PTENdel hemi)
	vehicle			capivasertib (100mg/kg BID 4on/3off)			alpelisib (25mg/kg QD)
Days	Mean	error (up/lower)		Mean	error (up/lower)		Mean	error (up/lower)
0	1	0	0	1	0	0	1	0	0
3	1.3	0.06	0.06	0.89	0.08	0.07	0.94	0.15	0.13
7	1.41	0.19	0.17	0.71	0.11	0.1	0.91	0.09	0.08
10	2.59	0.32	0.28	1.13	0.2	0.17	1.49	0.11	0.1
14	2.33	0.27	0.24	0.77	0.13	0.11	1.06	0.19	0.16
17	3.96	0.34	0.31	0.94	0.1	0.09	1.8	0.33	0.28
21	4.68	0.27	0.25	0.81	0.15	0.12	1.91	0.26	0.23
24	5.65	0.49	0.45	0.71	0.09	0.08	2.5	0.25	0.23
27	6.17	0.45	0.42	0.67	0.11	0.1	3.04	0.27	0.25
31	6.81	0.61	0.56	0.78	0.08	0.08	3.74	0.64	0.55
35	8.21	0.44	0.41	0.8	0.14	0.12	4.08	0.63	0.55
ST3932 (PIK3CAm PTENdel homo)
	vehicle			capivasertib (100mg/kg BID 4on/3off)			alpelisib (25mg/kg QD)
Days	Mean	error (up/lower)		Mean	error (up/lower)		Mean	error (up/lower)
0	1	0	0	1.03	0.03	0.03	1	0	0
4	1.51	0.09	0.09	1.12	0.09	0.08	1.56	0.13	0.12
7	1.94	0.17	0.16	1.62	0.15	0.13	1.71	0.16	0.15
11	2.55	0.25	0.23	1.46	0.11	0.1	2.28	0.16	0.15
14	3.26	0.3	0.28	1.71	0.18	0.16	2.58	0.16	0.15
18	4.11	0.3	0.28	1.46	0.17	0.15	3.03	0.29	0.26
22	5.08	0.42	0.39	1.5	0.18	0.16	3.58	0.35	0.31
26	6.45	0.61	0.55	1.83	0.26	0.22	4.6	0.41	0.38
29	7.13	0.7	0.64	2	0.26	0.23	5.31	0.42	0.39

## Sheet: Fig. 3C
ER+ BC PDX
Tumour Growth Inhibition
CTCG3283 (PIK3CAm PTENdel hemi)
		Day 35	TGI		Day 35		Mean	error (up/lower)
	fulvestrant (5mg QW)		0.2		fulvestrant (5mg QW)		6.79	0.64	0.58
	capivasertib (100mg/kg BID 4on/3off)	+fulvestrant (5mg QW)	1		capivasertib (100mg/kg BID 4on/3off)	+fulvestrant (5mg QW)	1.01	0.13	0.12
	alpelisib (25mg/kg QD)	+fulvestrant (5mg QW)	0.7		alpelisib (25mg/kg QD)	+fulvestrant (5mg QW)	3.15	0.72	0.58
ST3932 (PIK3CAm PTENdel homo)
		Day 29	TGI		Day 29		Mean	error (up/lower)
	fulvestrant (5mg QW)		0		fulvestrant (5mg QW)		7.11	0.73	0.66
	capivasertib (100mg/kg BID 4on/3off)	+fulvestrant (5mg QW)	0.86		capivasertib (100mg/kg BID 4on/3off)	+fulvestrant (5mg QW)	1.86	0.15	0.14
	alpelisib (25mg/kg QD)	+fulvestrant (5mg QW)	0.45		alpelisib (25mg/kg QD)	+fulvestrant (5mg QW)	4.36	0.57	0.5

## Sheet: Fig. 4A
	MCF7 CTRL			MCF7 PTEN KO					T47D CTRL			T47D PTEN KO CTRL
	n=1	n=2	n=3	n=1	n=2	n=3			n=1	n=2	n=3	n=1	n=2	n=3
DMSO	1	1	1	1	1	1		DMSO	1	1	1	1	1	1
ALP	0.504758	0.581614	0.528967	0.634062	0.710443	0.659879		ALP	0.369875	0.33716	0.402685	0.614897	0.54036	0.561263
CAPIVA	0.4331	0.576106	0.488713	0.43475	0.358826	0.45857		CAPIVA	0.273695	0.314379	0.441696	0.208142	0.223745	0.244089

## Sheet: Fig. 4C
sample	gene	Fold Change	lowerSE_FC	UpperSE_FC
MCF7 CAPI	B2M	1.76855	0.286983	0.342572
MCF7 ALP	B2M	2.22855	0.306883	0.355891
MCF7 DMSO	B2M	1	0.137253	0.159088
MCF7 CAPI	CCNB1	0.336605	0.0762049	0.0985059
MCF7 ALP	CCNB1	0.210952	0.0199224	0.0220001
MCF7 DMSO	CCNB1	1	0.104856	0.117139
MCF7 CAPI	CCNB2	0.390252	0.11754	0.168201
MCF7 ALP	CCNB2	0.130324	0.0188904	0.0220928
MCF7 DMSO	CCNB2	1	0.0822016	0.0895639
MCF7 CAPI	CCND1	0.56222	0.0815189	0.0953431
MCF7 ALP	CCND1	0.158812	0.0151037	0.0166911
MCF7 DMSO	CCND1	1	0.0592191	0.0629468
MCF7 CAPI	CDK1	0.317094	0.0923711	0.13034
MCF7 ALP	CDK1	0.040591	0.00584085	0.00682259
MCF7 DMSO	CDK1	1	0.116947	0.132435
MCF7 CAPI	GAPDH	0.817693	0.130033	0.154622
MCF7 ALP	GAPDH	0.51459	0.0943563	0.115542
MCF7 DMSO	GAPDH	1	0.152877	0.180466
MCF7 CAPI	PLK1	0.210447	0.0576517	0.0794045
MCF7 ALP	PLK1	0.0669628	0.0123712	0.0151746
MCF7 DMSO	PLK1	1	0.278784	0.386547
MCF7 CAPI	PLK4	0.379265	0.11643	0.168006
MCF7 ALP	PLK4	0.190269	0.0305656	0.0364155
MCF7 DMSO	PLK4	1	0.0714442	0.0769412
MCF7 CAPI	TFRC	0.691498	0.06158	0.0676
MCF7 ALP	TFRC	0.872001	0.060071	0.0645154
MCF7 DMSO	TFRC	1	0.0267468	0.0274818
sample	gene	Fold Change	lowerSE_FC	UpperSE_FC
MCF7 PTEN KO DMSO	B2M	1.49736	0.0604467	0.0629895
MCF7 PTEN KO CAPI	B2M	1.58159	0.0842222	0.0889595
MCF7 PTEN KO DMSO	B2M	1	0.00852581	0.00859913
MCF7 PTEN KO ALP	CCNB1	0.547557	0.0378629	0.0406755
MCF7 PTEN KO CAPI	CCNB1	0.411628	0.0234069	0.0248181
MCF7 PTEN KO DMSO	CCNB1	1	0.0308592	0.0318419
MCF7 PTEN KO ALP	CCNB2	1.00784	0.0994615	0.110352
MCF7 PTEN KO CAPI	CCNB2	0.751448	0.0210901	0.0216991
MCF7 PTEN KO DMSO	CCNB2	1	0.0237464	0.024324
MCF7 PTEN KO ALP	CCND1	0.851401	0.0219812	0.0225637
MCF7 PTEN KO CAPI	CCND1	0.403861	0.0242713	0.0258233
MCF7 PTEN KO DMSO	CCND1	1	0.0408971	0.042641
MCF7 PTEN KO ALP	CDK1	0.676927	0.0364108	0.0384806
MCF7 PTEN KO CAPI	CDK1	0.451544	0.0310869	0.0333854
MCF7 PTEN KO DMSO	CDK1	1	0.0080768	0.00814257
MCF7 PTEN KO ALP	GAPDH	0.928562	0.0226731	0.0232406
MCF7 PTEN KO CAPI	GAPDH	0.899556	0.0287555	0.0297051
MCF7 PTEN KO DMSO	GAPDH	1	0.0280432	0.0288524
MCF7 PTEN KO ALP	PLK1	0.415409	0.024242	0.0257444
MCF7 PTEN KO CAPI	PLK1	0.32594	0.0202115	0.0215477
MCF7 PTEN KO DMSO	PLK1	1	0.0325969	0.0336952
MCF7 PTEN KO ALP	PLK4	0.858789	0.041555	0.043668
MCF7 PTEN KO CAPI	PLK4	0.434305	0.0436465	0.0485229
MCF7 PTEN KO DMSO	PLK4	1	0.0385072	0.0400494
MCF7 PTEN KO ALP	TFRC	0.719222	0.0410242	0.0435058
MCF7 PTEN KO CAPI	TFRC	0.702876	0.0374496	0.0395572
MCF7 PTEN KO DMSO	TFRC	1	0.0272038	0.0279645
sample	gene	Fold Change	lowerSE_FC	UpperSE_FC
T47D ALP	B2M	0.867803	0.0878512	0.0977465
T47D ALP	B2M	0.867803	0.0878512	0.0977465
T47D CAPI	B2M	0.638315	0.0210872	0.0218076
T47D CAPI	B2M	0.638315	0.0210872	0.0218076
T47D DMSO	B2M	1	0.0445747	0.0466543
T47D DMSO	B2M	1	0.0445747	0.0466543
T47D ALP	CCNB1	0.430877	0.0395403	0.0435355
T47D ALP	CCNB1	0.430877	0.0395403	0.0435355
T47D CAPI	CCNB1	0.100263	0.00990107	0.0109859
T47D CAPI	CCNB1	0.100263	0.00990107	0.0109859
T47D DMSO	CCNB1	1	0.00388634	0.0039015
T47D DMSO	CCNB1	1	0.00388634	0.0039015
T47D ALP	CCNB2	0.438122	0.0434726	0.0482613
T47D ALP	CCNB2	0.438122	0.0434726	0.0482613
T47D CAPI	CCNB2	0.0675158	0.00448442	0.00480347
T47D CAPI	CCNB2	0.0675158	0.00448442	0.00480347
T47D DMSO	CCNB2	1	0.0199787	0.0203859
T47D DMSO	CCNB2	1	0.0199787	0.0203859
T47D ALP	CCND1	0.610429	0.0369985	0.0393857
T47D ALP	CCND1	0.610429	0.0369985	0.0393857
T47D CAPI	CCND1	0.431753	0.0180551	0.0188431
T47D CAPI	CCND1	0.431753	0.0180551	0.0188431
T47D DMSO	CCND1	1	0.0990245	0.109908
T47D DMSO	CCND1	1	0.0990245	0.109908
T47D ALP	CDK1	0.347011	0.041023	0.0465229
T47D ALP	CDK1	0.347011	0.041023	0.0465229
T47D CAPI	CDK1	0.0680422	0.00418182	0.00445567
T47D CAPI	CDK1	0.0680422	0.00418182	0.00445567
T47D DMSO	CDK1	1	0.267881	0.365898
T47D DMSO	CDK1	1	0.267881	0.365898
T47D ALP	GAPDH	1.47961	0.155397	0.173633
T47D ALP	GAPDH	1.47961	0.155397	0.173633
T47D CAPI	GAPDH	1.44074	0.0895093	0.0954387
T47D CAPI	GAPDH	1.44074	0.0895093	0.0954387
T47D DMSO	GAPDH	1	0.0591008	0.0628131
T47D DMSO	GAPDH	1	0.0591008	0.0628131
T47D ALP	PLK1	0.273575	0.0713519	0.0965276
T47D ALP	PLK1	0.273575	0.0713519	0.0965276
T47D CAPI	PLK1	0.0743686	0.00197031	0.00202394
T47D CAPI	PLK1	0.0743686	0.00197031	0.00202394
T47D DMSO	PLK1	1	0.0435266	0.0455074
T47D DMSO	PLK1	1	0.0435266	0.0455074
T47D ALP	PLK4	0.904829	0.0617352	0.0662557
T47D ALP	PLK4	0.904829	0.0617352	0.0662557
T47D CAPI	PLK4	0.290818	0.0302315	0.0337388
T47D CAPI	PLK4	0.290818	0.0302315	0.0337388
T47D DMSO	PLK4	1	0.0357188	0.0370419
T47D DMSO	PLK4	1	0.0357188	0.0370419
T47D ALP	TFRC	0.797619	0.0363094	0.0380411
T47D ALP	TFRC	0.797619	0.0363094	0.0380411
T47D CAPI	TFRC	1.11363	0.0408403	0.042395
T47D CAPI	TFRC	1.11363	0.0408403	0.042395
T47D DMSO	TFRC	1	0.00636394	0.0064047
T47D DMSO	TFRC	1	0.00636394	0.0064047
sample	gene	Fold Change	lowerSE_FC	UpperSE_FC
T47D PTEN KO ALP	B2M	0.863494	0.0380884	0.039846
T47D PTEN KO CAPI	B2M	0.922014	NA	NA
T47D PTEN KO DMSO	B2M	1	0.0389341	0.0405114
T47D PTEN KO CAPI	CCNB1	0.602315	0.0381497	0.0407294
T47D PTEN KO ALP	CCNB1	0.937441	NA	NA
T47D PTEN KO DMSO	CCNB1	1	0.043759	0.0457614
T47D PTEN KO CAPI	CCNB2	0.615578	0.0282792	0.0296408
T47D PTEN KO ALP	CCNB2	1.11993	NA	NA
T47D PTEN KO DMSO	CCNB2	1	0.0444179	0.0464825
T47D PTEN KO CAPI	CCND1	0.703786	0.0249053	0.0258189
T47D PTEN KO ALP	CCND1	0.683004	NA	NA
T47D PTEN KO DMSO	CCND1	1	0.0620406	0.0661442
T47D PTEN KO CAPI	CDK1	0.726401	0.0402268	0.0425851
T47D PTEN KO ALP	CDK1	1.13965	NA	NA
T47D PTEN KO DMSO	CDK1	1	0.0237699	0.0243486
T47D PTEN KO ALP	GAPDH	1.35222	0.0210548	0.0213878
T47D PTEN KO CAPI	GAPDH	0.729857	NA	NA
T47D PTEN KO DMSO	GAPDH	1	0.0492157	0.0517632
T47D PTEN KO CAPI	PLK1	0.558128	0.0324356	0.0344369
T47D PTEN KO ALP	PLK1	0.241808	NA	NA
T47D PTEN KO DMSO	PLK1	1	0.0496613	0.0522565
T47D PTEN KO CAPI	PLK4	1.06718	0.0556018	0.058658
T47D PTEN KO ALP	PLK4	1.43984	NA	NA
T47D PTEN KO DMSO	PLK4	1	0.0658303	0.0704693
T47D PTEN KO ALP	TFRC	0.856433	0.0386811	0.0405107
T47D PTEN KO CAPI	TFRC	1.48602	NA	NA
T47D PTEN KO DMSO	TFRC	1	0.0618801	0.0659619

## Sheet: Fig. 4D
		n=1	n=2				n=1	n=2				n=1	n=2				n=1	n=2
g1	MCF7 DMSO	27.1	17.6		g1	MCF7 PTEN KO DMSO	27.5	28.2		g1	T47D DMSO	45.8	44.1		g1	T47D PTEN KO DMSO	38.1	40.9
s		36.7	37.4		s		47.5	49.8		s		39	38.7		s		45.2	46.2
g2		9.21	5.85		g2		2.86	7.2		g2		15.2	12.2		g2		1.45	8.73
sub G1		26.99	39.15		sub G1		22.14	14.8		sub G1		0	5		sub G1		15.25	4.17
g1	MCF7 CAPI	46	50.4		g1	MCF7 PTEN KO CAPI	66.8	64.7		g1	T47D CAPI	69.5	71.2		g1	T47D PTEN KO CAPI	52.9	54.9
s		12.4	13.4		s		18.5	16.54		s		12.4	8.7		s		5.57	5.72
g2		5.66	5.14		g2		6.87	6.87		g2		10.2	7.81		g2		13.9	15.1
sub G1		35.94	31.06		sub G1		7.83	11.89		sub G1		7.9	12.29		sub G1		27.63	24.28
g1	MCF7 ALP	50.4	49		g1	MCF7 PTEN KO ALP	50.8	53.9		g1	T47D ALP	57.3	59		g1	T47D PTEN KO ALP	42.6	44.8
s		9.19	10.84		s		38.4	36.5		s		10.85	9.86		s		24.2	23.3
g2		8.36	8.59		g2		4.42	6.15		g2		15.8	9.44		g2		13.9	15.1
sub G1		32.05	31.57		sub G1		6.38	3.45		sub G1		16.05	21.7		sub G1		19.3	16.8

## Sheet: Fig. 4E
	CTG3283					CTC174
	n=1	n=2	n=3			n=1	n=2	n=3
DMSO	1	1	1		DMSO	1	1	1
CAPIVA	0.426526	0.383263	0.426531		CAPIVA	0.467055	0.505499	0.523468
ALP	0.887011	0.841859	0.856702		ALP	0.624808	0.571202	0.563553

## Sheet: Fig. 5A
		T47D PTEN KO
	veh	capivasertib	alpelisib
	0.911744	0.911744	0.911744
	1.13644	1.13644	1.13644
	1.02156	1.82832	1.08676
	1.00084	1.89495	1.09023
	1.01383	1.53344	1.04074
	0.980751	1.63205	1.02577
	0.989819	1.6181	1.03229
	0.993201	1.73557	1.03866

## Sheet: Fig. 5C
n=2
	MCF7 CTRL		MCF7 FOXM1 KO		MCF7 FOXO3 KO		T47D CTRL		T47D FOXM1 KO		T47D FOXO3 KO
	mean FC	SD	mean FC	SD	mean FC	SD	mean FC	SD	mean FC	SD	mean FC	SD
FOXM1	1	0	0.883296	0.256077	2.53496	0.584893	1	0	0.813672	0.005982	2.51407	0.362244
FOXO3	1	0	0.909105	0.0664688	1.17988	0.00668363	1	0	0.817922	0.211536	1.01113	0.00801762

## Sheet: Fig. 5E
	T47D PTEN KO
	CTRL								FOXO3 KO								FOXM1 KO
DMSO	1	1	1	1	1	1	1	1	1	1	1	1	1	1	1	1	1	1	1	1	1	1	1	1
CAPIVA	0.4308	0.459994	0.378008	0.332225	0.401239	0.441083	0.367291	0.547743	0.671765	0.567546	0.831199	0.79904	0.731429	0.610619	0.776851	0.611319	0.512193	0.459028	0.275928	0.150027	0.162873	0.161416	0.434173	0.258195
ALP	0.783465	0.679465	0.887229	0.633687	0.790349	1.05207	0.947994	0.834546	0.958601	0.974489	0.828608	0.943255	0.939757	0.99447	0.630216	0.707697	0.535692	0.39762	0.228375	0.20969	0.266661	0.541451	0.190941	0.19533
	MCF7 PTEN KO
	CTRL								FOXO3 KO								FOXM1 KO
DMSO	1	1	1	1	1	1	1	1	1	1	1	1	1	1	1	1	1	1	1	1	1	1	1	1
CAPIVA	0.5308	0.443399	0.558008	0.37225	0.701239	0.541083	0.367291	0.447743	0.814958	0.501766	0.752435	0.57737	0.71531	0.6473	0.633059	0.531909	0.393343	0.312678	0.218232	0.413601	0.490721	0.409511	0.227421	0.386418
ALP	0.683465	0.679465	0.787229	0.833687	0.890349	0.65207	0.787994	0.734546	0.622553	0.746323	0.864909	0.777793	0.686433	0.699481	0.82154	0.583428	0.369047	0.439811	0.537962	0.414378	0.325348	0.317585	0.352785	0.384633

## Sheet: Fig. 5F
	T47D PTEN KO DMSO						T47D PTEN KO+capiva						T47D PTEN KO+capiva/FULV						T47D PTEN KO/FOXO3 KO DMSO						T47D PTEN KO/FOXO3 KO+capiva						T47D PTEN KO/FOXO3 KO+capiva/fulv
DAY 5	1	1	1	1	1	1	0.32827	0.29282	0.42382	0.193727	0.2111	0.21288	0.098474	0.18272	0.02292	0.111	0.120003	0.09	1	1	1	1	1	1	0.720292	0.683938	0.439383	0.59232	0.698384	0.499972	0.30181	0.513827	0.349387	0.448776	0.387272	0.40998
	MCF7 PTEN KO DMSO						MCF7 PTEN KO+capiva						MCF7 PTEN KO+capiva/FULV						MCF7 PTEN KO/FOXO3 KO DMSO						MCF7 PTEN KO/FOXO3 KO+capiva						MCF7 PTEN KO/FOXO3 KO+capiva/fulv
DAY 5	1	1	1	1	1	1	0.309282	0.42938	0.401122	0.523727	0.3911	0.49288	0.128272	0.215141	0.168272	0.08	0.1	0.09986	1	1	1	1	1	1	0.73998	0.859383	0.519383	0.77232	0.633837	0.648272	0.62376	0.602827	0.409387	0.69776	0.437272	0.50998

[truncated: 9 more sheets: Fig. 5H, Fig. 6B, Fig. 6D, Suppl. fig. 1A, Suppl.fig.2B, Suppl.fig.2C, Suppl.fig.3B, Suppl.fig.3C, Suppl.fig.3D]
